# Supplementary material for: Insights into Photo Degradation and Stabilization Strategies of Antibody–Drug Conjugates with Camptothecin Payloads
Source: Pharmaceutics. 2025 Oct 28;17(11):1397. doi: 10.3390/pharmaceutics17111397 (PMC12655814; doi:10.3390/pharmaceutics17111397)
Supplement: Supplementary file 1 [file pharmaceutics-17-01397-s001.zip]

Archive with 1 entries (1 files):
- pharmaceutics-3885909-supplementary.pdf
